# Supplementary material for: Disparity of perspectives between teachers and learners on perioperative teaching and learning
Source: BMC Med Educ. 2020 Jul 31;20:244. doi: 10.1186/s12909-020-02172-8 (PMC7393732; doi:10.1186/s12909-020-02172-8)
Supplement: Supplementary file 1 — Additional file 1. [file 12909_2020_2172_MOESM1_ESM.zip]

Archive with 2 entries (2 files):
- Appendix. Evaluation (Chinese Version)R2.docx
- Appendix. Evaluation (English Version)R2.docx
